# Supplementary material for: On the Completeness of Existing RNA Fragment Structures
Source: Genomics Proteomics Bioinformatics. 2025 Dec 18;23(6):qzaf127. doi: 10.1093/gpbjnl/qzaf127 (PMC13197129; doi:10.1093/gpbjnl/qzaf127)
Supplement: qzaf127_Supplementary_Data [file qzaf127_supplementary_data.zip]

Archive with 7 entries (7 files):
- Fig S3.tif
- Fig S4.tif
- Fig S5.tif
- Fig S6.tif
- Fig S1.tif
- Fig S2.tif
- qzaf127-Supplementary Material Captions-sjc-HX.docx
